# Supplementary material for: Revealing the Inner Changes of Component Composition Derived from DOM PARAFAC Based on Two-Dimensional Correlation Spectroscopy
Source: Molecules. 2022 Oct 27;27(21):7316. doi: 10.3390/molecules27217316 (PMC9655640; doi:10.3390/molecules27217316)
Supplement: Supplementary file 1 [file molecules-27-07316-s001.zip]

Archive with 1 entries (1 files):
- molecules-1931400-supplementary.pdf
